# Supplementary material for: BDNF Val66Met Polymorphism Reduces the Fatigue-Like Effects of 5-Fluorouracil on Voluntary Wheel-Running Activity in Mice
Source: Front Behav Neurosci. 2022 Apr 26;16:880969. doi: 10.3389/fnbeh.2022.880969 (PMC9087735; doi:10.3389/fnbeh.2022.880969)
Supplement: Supplementary file 1 [file Table_1.XLSX]

## Sheet: regression models 2
Figure 1B: Baseline VWRA
Fit: lm(formula = VWRA_Baseline ~ Genotype * Sex + Age, data = dfFull)
Linear Hypotheses:
	Estimate	Std. Error	t value	Pr(>|t|)
GenotypeWT == 0	14.53	39.08	0.372	0.711
SexMale == 0	-58.87	36.96	-1.593	0.117
AgeYoung == 0	127.5	26.76	4.764	1.28e-05	***
GenotypeWT:SexMale == 0	-29.83	52.73	-0.566	0.574
Figure 1C: Bodyweight, old only
Fit: lm(formula = logBodyweight ~ Genotype * Sex, data = df)
Linear Hypotheses:
	Estimate	Std. Error	t value	Pr(>|t|)
GenotypeWT == 0	-0.14875	0.06839	-2.175	0.03364	*
SexMale == 0	0.23075	0.06839	3.374	0.00131	**
GenotypeWT:SexMale == 0	-0.06315	0.101	-0.625	0.53418
Fig 1C: Bodyweight, Young only
Fit: lm(formula = logBodyweight ~ Genotype * Sex, data = df)
Linear Hypotheses:
	Estimate	Std. Error	t value	Pr(>|t|)
GenotypeWT == 0	-0.15242	0.04695	-3.246	0.002183	**
SexMale == 0	0.15441	0.04184	3.691	0.000591	***
GenotypeWT:SexMale == 0	0.06298	0.05679	1.109	0.273238
Fig 1D: Weight loss, old only
Fit: lm(formula = WeightLoss ~ Sex * Genotype * Bodyweight_Pre + VWRA_Pre, data = df)
Linear Hypotheses:
	Estimate	Std. Error	t value	Pr(>|t|)
SexMale == 0	-0.10532	0.05864	-1.796	0.084574	.
GenotypeWT == 0	-0.12494	0.03372	-3.705	0.001054	**
Bodyweight_Pre == 0	0.10429	0.05246	1.988	0.057858	.
VWRA_Pre == 0	0.1383	0.03225	4.288	0.000236	***
SexMale:GenotypeWT == 0	0.10902	0.07326	1.488	0.149221
SexMale:Bodyweight_Pre == 0	0.08766	0.10035	0.874	0.390684
GenotypeWT:Bodyweight_Pre == 0	0.10629	0.07887	1.348	0.189871
SexMale:GenotypeWT:Bodyweight_Pre == 0	0.08736	0.14944	0.585	0.564056
Fig 2C: 5FU VWRA, week 1 only
Fit: lmer(formula = VWRA ~ Genotype * Dose * Sex + Age + Timeind + (1 | ID), data = df)
Linear Hypotheses:
	Estimate	Std. Error	t value	Pr(>|t|)
GenotypeWT == 0	-13.3305	4.8968	-2.722	0.00648	**
DoseSaline == 0	19.3397	4.6109	4.194	2.74e-05	***
SexFemale == 0	0.4651	5.0814	0.092	0.92707
AgeYoung == 0	3.1724	2.8182	1.126	0.2603
Timeind == 0	-2.1923	2.4539	-0.893	0.37165
GenotypeWT:DoseSaline == 0	15.0603	6.5993	2.282	0.02248	*
GenotypeWT:SexFemale == 0	5.0821	7.2668	0.699	0.48432
DoseSaline:SexFemale == 0	6.3423	6.8461	0.926	0.35423
GenotypeWT:DoseSaline:SexFemale == 0	-16.5738	9.8272	-1.687	0.09169
Fig 2D: 5FU VWRA, week 2 only
Fit: lm(formula = VWRA ~ Genotype * Dose * Sex + Age, data = df)
Linear Hypotheses:
	Estimate	Std. Error	t value	Pr(>|t|)
GenotypeWT == 0	-1.885	11.562	-0.163	0.87108
DoseSaline == 0	37.503	10.947	3.426	0.00117	**
SexFemale == 0	3.07	11.562	0.266	0.7916
AgeYoung == 0	13.199	5.894	2.239	0.0292	*
GenotypeWT:DoseSaline == 0	21.871	15.676	1.395	0.16857
GenotypeWT:SexFemale == 0	-3.503	16.613	-0.211	0.83376
DoseSaline:SexFemale == 0	7.445	16.21	0.459	0.64783
GenotypeWT:DoseSaline:SexFemale == 0	-36.905	23.265	-1.586	0.11842
Fig 3A: Open field distance
Fit: lm(formula = Distance ~ Sex * Genotype + Age + Dose, data = df)
Linear Hypotheses:
	Estimate	Std. Error	t value	Pr(>|t|)
SexMale == 0	-23.335	6.029	-3.871	0.000246	***
GenotypeWT == 0	2.488	6.129	0.406	0.686032
AgeYoung == 0	-0.54	4.307	-0.125	0.900588
DoseSaline == 0	1.965	4.248	0.462	0.645237
SexMale:GenotypeWT == 0	7.385	8.485	0.87	0.387168
Fig 3B: Open field center time
Fit: lm(formula = CenterTime ~ Sex * Genotype + Age + Dose, data = df)
Linear Hypotheses:
	Estimate	Std. Error	t value	Pr(>|t|)
SexMale == 0	15.636	6.533	2.394	0.0195	*
GenotypeWT == 0	-7.353	6.642	-1.107	0.2721
AgeYoung == 0	8.492	4.667	1.82	0.0732	.
DoseSaline == 0	-1.553	4.604	-0.337	0.7369
SexMale:GenotypeWT == 0	-10.046	9.195	-1.093	0.2784
Signif. codes: 0 ‘***’ 0.001 ‘**’ 0.01 ‘*’ 0.05 ‘.’ 0.1 ‘ ’ 1
(Univariate p values reported)
